# Supplementary material for: Spatial Dynamics and Sterilization Range of Incompatible Aedes albopictus Males: Advancing Toward an Optimized IIT Approach
Source: Trop Med Infect Dis. 2026 Feb 6;11(2):45. doi: 10.3390/tropicalmed11020045 (PMC12944944; doi:10.3390/tropicalmed11020045)
Supplement: Supplementary file 1 [file tropicalmed-11-00045-s001.zip]

Archive with 1 entries (1 files):
- tropicalmed-4100915-supplementary.pdf
